# Supplementary material for: Interlaboratory comparison of high-throughput protein biomarker assay quantifications for radiation exposure classification
Source: PLoS One. 2024 Apr 29;19(4):e0301418. doi: 10.1371/journal.pone.0301418 (PMC11057749; doi:10.1371/journal.pone.0301418)
Supplement: S1 Table — Corresponding figures are listed on the leftmost column. N/A (not applicable) represents parameters not tested in the individual experiment; empty fields represent samples that were lost during sample acquisition. (XLSX) [file pone.0301418.s002.xlsx]

## Sheet: Sheet1
				BAX						p53						unstained			AF488only
				MFI			% Positive			MFI			% Positive			MFI			MFI
				CU-Reference	CU-FlowCore	HealthCanada	CU-Reference	CU-FlowCore	HealthCanada	CU-Reference	CU-FlowCore	HealthCanada	CU-Reference	CU-FlowCore	HealthCanada	CU-Reference	CU-FlowCore	HealthCanada	CU-Reference	CU-FlowCore	HealthCanada
Numerical Data Presented in Fig 2	No Harmonization	Donor A	0 Gy	5487.79	11785.8	14483.6	N/A			10976.4	21334.5	22449.9	N/A			2088.72	4552.95	8426.31	7583.19	15757.6	21226.6
		Donor B		6270.57	12911.1	16682.8				11154.9	20706	20915.6				2364.16	5164.51	10256	6322.72	13480.7	17363.3
		Donor C		6830.64	11732	16079.7				9917.01	19615.4	21271				2891.86	6065.23	9260.61	11217.6	20465.3	19844.7
		Donor D		6821.54	13598.2	12131.7				7482.72	15077.1	21340.9				N/A
		Donor E		7004.14	13638.6	20944.9				12810.4	24474.9	24572.4
		Donor F		7112.96	14656.3	16698.5				11822.3	22142.2	22712.4
Numerical Data Presented in Fig 3A	Reference Values	Donor G	0 Gy	5558.7	N/A	N/A	N/A			5102.12	N/A	N/A	N/A			2454.73	N/A	N/A	3958.22	N/A	N/A
			3 Gy	7847.13						6718.22						N/A			N/A
		Donor H	0 Gy	5880.42						6872.56						2437.67			5605.78
			3 Gy	10981.8						8069.46						N/A			N/A
		Donor I	0 Gy	6212.29						6702.53						2970.07			6245.14
			3 Gy	7772.87						6649.25						N/A			N/A
		Donor J	0 Gy	7109.86						7353.81						3058.86			6681.11
			3 Gy	18364.7						11713.7						N/A			N/A
	Sample Harmonization	Donor G	0 Gy	N/A	N/A	6447.24	N/A			N/A	N/A	4839.72	N/A			N/A	2333.74	N/A	N/A	7029.94	N/A
			3 Gy			8654.25						7649.07					N/A			N/A
		Donor H	0 Gy			7148.47						8237.71					2978.83			6774.77
			3 Gy			8843.03						7357.05					N/A			N/A
		Donor I	0 Gy			7138.83						6979.13					3426			6568.04
			3 Gy			6580.81						6600.51					N/A			N/A
		Donor J	0 Gy			5709.58						7804.82					3160.95			5826.13
			3 Gy			14151.5						10305.9					N/A			N/A
	Bead Harmonization	Donor G	0 Gy	N/A	N/A	7600.88	N/A			N/A	N/A	5138.8	N/A			N/A	2903.84	N/A	N/A	5941.92	N/A
			3 Gy			7706.34						8029.79					N/A			N/A
		Donor H	0 Gy			7376.23						8701.71					2717.8			5266.38
			3 Gy			7379.6											N/A			N/A
		Donor I	0 Gy			8094.92						7668.62					3239.51			6223.96
			3 Gy			6898.63						6671.15					N/A			N/A
		Donor J	0 Gy			5436.34						8964.16					2833.67			5283.95
			3 Gy			12383.9						10959.7					N/A			N/A
Numerical Data Presented in Fig 3B	Reference Values	Donor K	0 Gy	5536.05	N/A	N/A	N/A			6168.66	N/A	N/A	N/A				N/A	N/A	5133.98	N/A	N/A
			3 Gy	8330.47						8237.43						N/A			N/A
		Donor L	0 Gy	4134.76						4559.55						4232.68			7013.15
			3 Gy	8015.57						7618.7						N/A			N/A
		Donor M	0 Gy	7101.05						6795.99						5477.75			5721.83
			3 Gy	11123.4						7856.31						N/A			N/A
		Donor N	0 Gy	8196.84						6656.77						4014.37			4897.14
			3 Gy	11670.1						8562.58						N/A			N/A
	Sample Harmonization	Donor K	0 Gy	N/A	6683.89	N/A	N/A			N/A	6373.22	N/A	N/A			N/A	N/A	4129.37	N/A	N/A	5154.59
			3 Gy								8127.92							N/A			N/A
		Donor L	0 Gy		8183.09						6558.36							5964.49			8319.31
			3 Gy		12405.7						9503.36							N/A			N/A
		Donor M	0 Gy		8318.03						7263.97							5222.82			6773.17
			3 Gy		11087.7													N/A			N/A
		Donor N	0 Gy		6895.61						6664.52							4276.01			4789.89
			3 Gy		10752.3						6892.88							N/A			N/A
	Bead Harmonization	Donor K	0 Gy	N/A	3459.7	N/A	N/A			N/A	5582.04	N/A	N/A			N/A	N/A	5176.98	N/A	N/A	5828.53
			3 Gy								7441.28							N/A			N/A
		Donor L	0 Gy		7762.86						5504.83							8640.82			8222.41
			3 Gy		12529.6						8201.09							N/A			N/A
		Donor M	0 Gy		7785.68						7051.28							6874.24			7684.71
			3 Gy		10650.8						7453.61							N/A			N/A
		Donor N	0 Gy		9516.93						6096.42							5334.63			5035.71
			3 Gy		10423						6840.28							N/A			N/A
Numerical data used for analyses in Figs 5 and 6	Sample Hamonization	Donor 0	0 Gy	N/A			16.3585	13.5623	8.8358	N/A			6.8839	6.7403	5.9955
			1 Gy				28.5951	27.8571	19.3871				11.9658	17.4426	10.7235
			2 Gy				30.6703	35.6921	25.9305				15.5091	17.9567	13.8701
			3 Gy				38.3266	35.4457	31.657				21.0074	22.4934	19.8046
			4 Gy				38.36	39.3543	31.4184				22.5483	22.2835	20.212
			5 Gy				40.8461	36.3766	25.133				25.3292	23.603	25.2755
		Donor P	0 Gy				8.5293	7.0295	3.0203				4.779	6.0123	2.3866
			1 Gy				14.8108	12.9338	11.6834				9.2113	11.3797	7.2975
			2 Gy				15.3571	15.0318	14.4544				12.1118	13.8403	8.2442
			3 Gy				15.8301	15.9871	16.1074				12.7551	14.2407	9.0749
			4 Gy				20.5182	17.2528	17.2967				12.8968	14.6638	8.7991
			5 Gy				21.6156	16.5067	16.563				17.7544	15.5172	10.1351
		Donor Q	0 Gy				9.3366	16.186	2.9192				15.1469	17.5305	5.1857
			1 Gy				25.346	25.3213	15.308				17.2999	21.0414	11.0638
			2 Gy				30.5224	27.8846	20.0358				22.4608	22.0653	13.1208
			3 Gy				35.0278	37.0492	28.5538				23.266	27.1706	14.1382
			4 Gy				35.9193	34.8505	28.016				26.0723	26.8338	18.2407
			5 Gy				36.6606	34.879	30.1622				26.8245	32.4423	17.9197
		Donor R	0 Gy				7.9265	11.9149	2.0012				8.9331	12.5461	8.1426
			1 Gy				15.5119	20.2488	10.2522				13.1917	14.1294	11.518
			2 Gy				19.9143	19.6549	12.1287				18.6404	16.6146
			3 Gy				26.119	19.0272	15.0318				19.3529	20.9596	9.5327
			4 Gy				22.6251	15.2905	14.2354				23.7515	18.5668	14.9967
			5 Gy				26.3714	22.6204	15.1332				28.4349	18.2353	18.5209
	Bead Harmonization	Donor S	0 Gy	N/A			10.7488	9.8361	12.116	N/A			6.2566	4.0619	4.3446
			1 Gy				27.9324	25.4878	23.1317				8.5236	4.3825	5.694
			2 Gy				27.6301	30.0113	11.0306				11.5217	6.4444	7.6255
			3 Gy				18.8878	35.2801	30.763				19.3277	6.1674	5.7808
			4 Gy				21.6316	19.3741	23.3857				7.6649	7.3939	5.3554
			5 Gy				11.175	24.4295	20.8514				8.4821	6.5104	6.1
		Donor T	0 Gy				4.5051	6.6917	7.431					4.6269	3.1366
			1 Gy				13.9958	17.9907	12.5469					10.7223	9.5322
			2 Gy				19.9855	36.0034	20.0792					14.0946	11.9764
			3 Gy				24.1352	30.6604	24.9843				16.4941	12.1332	16.5185
			4 Gy				30.1481	34.6606	28.2313				11.0465	15.7325	21.044
			5 Gy					32.8498	28.4893				24.9827	20.6836	23.9892
		Donor U	0 Gy				13.308	7.9375	4.6429				7.1266	4.3582	3.1208
			1 Gy				32.8571	15.2457	27.7875				17.6771	9.4237	7.3466
			2 Gy				42.1832	35.9109	23.514				21.6137	6.9581	6.1385
			3 Gy				42.5229	15.6385	35.5366				30.2326	11.1868	7.109
			4 Gy				42.6131	38.4548	20.3483				26.1983	9.7633	8.4135
			5 Gy				47.3928	39.5349	22.4211				27.509	11.9612	6.8124
		Donor V	0 Gy				6.3172	3.5503	3.0268				4.3288	2.4075	3.1041
			1 Gy				13.342	9.7061	5.0794				11.8902	6.5751	5.8464
			2 Gy				19.1358	9.3872	9.7111				10.4405	5.6827	3.0349
			3 Gy				23.7346	12.1331	14.259				12.6013	7.3562	4.0175
			4 Gy				21.7301	15.5653	9.2824					6.0736	5.2671
			5 Gy				29.2809	10.7744	7.8378				14.365	6.0278	5.9943
		Donor W	0 Gy				9.5563	7.2395	2.8197				12.9325	5.0172	5.5249
			1 Gy				15.4221	15	8.1294				11.5385	11.6116
			2 Gy				19.3211	16.1599	10.6999				16.16	12.9551	5.3159
			3 Gy				18.6441	22.2973	12.9058				19.4	10.4167	5.7866
			4 Gy				25.4254	20.4904	13.0691				14.7109	18.5059	5.5026
			5 Gy				21.2004	18.0139	9.8194				16.6157	26.4423	9.5933
